# Supplementary material for: Efficient Removal of Nonylphenol Contamination from Water Using Optimized Magnesium Silicate
Source: Materials (Basel). 2022 Jun 24;15(13):4445. doi: 10.3390/ma15134445 (PMC9267514; doi:10.3390/ma15134445)
Supplement: Supplementary file 1 [file materials-15-04445-s001.zip]

Archive with 1 entries (1 files):
- materials-1754000-supplementary.pdf
